# Supplementary material for: Disorders of Iron Metabolism: A “Sharp Edge” of Deoxynivalenol-Induced Hepatotoxicity
Source: Metabolites. 2025 Mar 1;15(3):165. doi: 10.3390/metabo15030165 (PMC11943501; doi:10.3390/metabo15030165)
Supplement: Supplementary file 1 [file metabolites-15-00165-s001.zip]

Archive with 1 entries (1 files):
- metabolites-3462413-supplementary.pdf
